# Supplementary material for: Eurotium cristatum Ameliorates Glucolipid Metabolic Dysfunction of Obese Mice in Association with Regulating Intestinal Gluconeogenesis and Microbiome
Source: Foods. 2025 Dec 12;14(24):4273. doi: 10.3390/foods14244273 (PMC12733180; doi:10.3390/foods14244273)
Supplement: Supplementary file 1 [file foods-14-04273-s001.zip]

Archive with 1 entries (1 files):
- foods-3999852-supplementary.pdf
